# Supplementary material for: Mutational Analysis of Redβ Single Strand Annealing Protein: Roles of the 14 Lysine Residues in DNA Binding and Recombination In Vivo
Source: Int J Mol Sci. 2021 Jul 20;22(14):7758. doi: 10.3390/ijms22147758 (PMC8303780; doi:10.3390/ijms22147758)
Supplement: Supplementary file 1 [file ijms-22-07758-s001.zip]

Archive with 1 entries (1 files):
- ijms-1281629-supplementary.pdf
